# Supplementary material for: A causal inference approach for estimating effects of non-pharmaceutical interventions during Covid-19 pandemic
Source: PLoS One. 2022 Sep 28;17(9):e0265289. doi: 10.1371/journal.pone.0265289 (PMC9518862; doi:10.1371/journal.pone.0265289)
Supplement: S1 Appendix — (ZIP) [file pone.0265289.s001.zip]

Archive with 7 entries (7 files):
- S1_Fig.tiff
- S2_Fig.tiff
- S3_Fig.tiff
- S4_Fig.tiff
- S5_Fig.tiff
- S6_Fig.pdf
- Supplemental_material.pdf
